# Supplementary material for: A G358S mutation in the Plasmodium falciparum Na+ pump PfATP4 confers clinically-relevant resistance to cipargamin
Source: Nat Commun. 2022 Sep 30;13:5746. doi: 10.1038/s41467-022-33403-9 (PMC9525273; doi:10.1038/s41467-022-33403-9)
Supplement: Supplementary file 4 — Source Data file [file 41467_2022_33403_MOESM4_ESM.xlsx]

## Sheet: Table 1
	IC50 for Na+ dysregulation by cipargamin
		Dd2-Polδ			Dd2-Polδ-PfATP4G358S			WT T. gondii			TgATP4G419S-HA
	Experiment 1	17.4499		Experiment 1	> 2500		Experiment 1	102.8		Experiment 1	> 8000
	Experiment 2	5.8165		Experiment 2	3416.25		Experiment 2	113.2		Experiment 2	> 8000
	Experiment 3	12.9392		Experiment 3	2104.64		Experiment 3	112.6		Experiment 3	> 8000
	Experiment 4	4.1729		Experiment 4	> 2500
	Experiment 5	1.5083		Experiment 5	3023.97
				Experiment 6	3540.81
	MEAN	8.37736			>2000			109.533			> 8000
	SEM	2.95416						3.37112
	IC50 for Na+ dysregulation by (+)-SJ733
		Dd2-Polδ			Dd2-Polδ-PfATP4G358S			WT T. gondii			TgATP4G419S-HA
	Experiment 1	20.6764		Experiment 1	> 10000		Experiment 1	4898.69		Experiment 1	> 40000
	Experiment 2	88.8712		Experiment 2	> 10000		Experiment 2	4778		Experiment 2	> 40000
	Experiment 3	70.9379		Experiment 3	> 10000		Experiment 3	6620		Experiment 3	> 40000
	Experiment 4	39.6661		Experiment 4	> 20000		Experiment 4	3883
	MEAN	55.0379			> 10000			5044.92			>40000
	SEM	15.3148						571.807
	IC50 for inhibition of ATP4-associated ATPase activity by cipargamin
		Dd2-Polδ			Dd2-Polδ-PfATP4G358S			WT T. gondii			TgATP4G419S-HA
	Experiment 1	0.4086		Experiment 1	119.757		Experiment 1	0.5372		Experiment 1	137.244
	Experiment 2	4.3173		Experiment 2	36.5565		Experiment 2	0.4835		Experiment 2	71.5014
	Experiment 3	2.1068		Experiment 3	125.328		Experiment 3	7.4594		Experiment 3	550.203
	Experiment 4	3.2174		Experiment 4	115.908		Experiment 4	25.0643		Experiment 4	391.422
	MEAN	2.51253			99.3873			8.3861			287.592
	SEM	0.833925			21.0327			5.79567			111.447
	IC50 for inhibition of ATP4-associated ATPase activity by (+)-SJ733
		Dd2-Polδ			Dd2-Polδ-PfATP4G358S			WT T. gondii			TgATP4G419S-HA
	Experiment 1	1.8774		Experiment 1	816.334		Experiment 1	8.9362		Experiment 1	>4000
	Experiment 2	4.2543		Experiment 2	876.951		Experiment 2	8.1907		Experiment 2	>4000
	Experiment 3	9.5703		Experiment 3	793.005		Experiment 3	36.1774		Experiment 3	>4000
	MEAN	5.234			828.763			17.7681			>4000
	SEM	2.27413			25.0173			9.20717

## Sheet: Fig. 1a
		Concentration of cipargamin added to growth medium
	Day	Culture A	Culture B
	0	10.2	10.2
	1	10.2	10.2
	2	10.2	10.2
	3	10.2	10.2
	4	10.2	10.2
	5	10.2	10.2
	6	10.2	10.2
	7	10.2	10.2
	8	10.2	10.2
	9	10.2	10.2
	10	12.2	15.2
	11	12.2	15.2
	12	12.2	15.2
	13	12.2	15.2
	14	12.2	15.2
	15	12.2	15.2
	16	12.2	15.2
	17	12.2	15.2
	18	12.2	15.2
	19	12.2	15.2
	20	12.2	15.2
	21	12.2	15.2
	22	12.2	15.2
	23	12.2	15.2
	24	12.2	15.2
	25	12.2	15.2
	26	12.2	15.2
	27	12.2	15.2
	28	12.2	15.2
	29	12.2	15.2
	30	12.2	15.2
	31	14.2	15.2
	32	14.2	15.2
	33	14.2	15.2
	34	14.2	15.2
	35	14.2	15.2
	36	14.2	15.2
	37	14.2	15.2
	38	14.2	15.2
	39	14.2	15.2
	40	16.2	15.2
	41	16.2	20.2
	42	16.2	20.2
	43	16.2	20.2
	44	16.2	20.2
	45	16.2	20.2
	46	16.2	20.2
	47	18.2	20.2
	48	18.2	20.2
	49	20.2	20.2
	50	20.2	20.2
	51	20.2	20.2
	52	22.2	20.2
	53	30.2	25.2
	54	30.2	25.2
	55	30.2	25.2
	56	30.2	25.2
	57	30.2	25.2
	58	30.2	25.2
	59	30.2	25.2
	60	30.2	25.2
	61	30.2	30.2
	62	30.2	30.2
	63	30.2	30.2
	64	40.2	35.2
	65	40.2	35.2
	66	50.2	40.2
	67	50.2	40.2
	68	60.2	45.2
	69	60.2	45.2
	70	75.2	50.2
	71	75.2	50.2
	72	75.2	50.2
	73	80.2	55.2
	74	80.2	55.2
	75	90.2	60.2
	76	90.2	65.2
	77	90.2	65.2
	78	90.2	65.2
	79	90.2	65.2
	80	90.2	65.2
	81	90.2	65.2
	82	90.2	65.2
	83	90.2	65.2
	84	90.2	65.2
	85	90.2	65.2
	86	90.2	65.2
	87	105	100
	88	120	100
	89	120	100
	90	120	100
	91	120	100
	92	120	100
	93	120	100
	94	120	100
	95	120	100
	96	140	150
	97	140	150
	98	140	150
	99	140	150
	100	140	150
	101	140	150
	102	140	150
	103	140	150
	104	140	150
	105	300	150
	106	300	150
	107	300	200
	108	300	200
	109	300	250
	110	300	250
	111	300	250
	112	300	250
	113	300	250
	114	300	300
	115	400	300
	116	400	300
	117	400	350
	118	400	350
	119	400	400
	120	500	400
	121	500	400
	122	500	400
	123	500	500
	124	500	500
	125	500	500
	126	500	1000
	127	500	1000
	128	500	1000
	129	500	1000
	130	500	1000
	131	500	1000
	132	500	1000
	133	500	1000
	134	500	1000
	135	500	1000
	136	500	1000
	137	500	1000
	138	500	1000
	139	500	1000
	140	500	1000
	141	500	1000
	142	500	1000
	143	500	1000
	144	500	1000
	145	500	1000
	146	500	1000
	147	500	1000
	148	500	1000
	149	500	1000
	150	500	1000
	151	500	1000
	152	500	1000
	153	500	1000
	154	500	1000
	155	500	1000
	156	500	1000
	157	500	1000
	158	500	1000
	159	500	1000

## Sheet: Fig. 1b
	Dd2	Parasite proliferation (% of no-cipargamin control): Independent experiments with Dd2 parasites
	[Cipargamin] (nM)	Experiment 1	Experiment 2	Experiment 3	Experiment 4	Experiment 5	Experiment 6	Experiment 7	Experiment 8	Experiment 9	Experiment 10	Experiment 11	Experiment 12	Experiment 13	Experiment 14	Experiment 15	Experiment 16	MEAN	SEM
	25	-3.75679	3.33973	0	3.51571e-15	3.71925e-15	1.5225	0.536423	0.193082	3.92279e-15	5.18104e-15	0	0	4.13211e-15	3.76551e-15	-1.36076	-0.0782022	0.0247486	0.352126
	12.5	-5.40512	2.35923	3.21906	1.50684	3.22416	1.72247	0.251523	-2.55653	-0.62967	0.438391	0.702334	-0.963716	1.76882	0.917034	0.499542	1.51877	0.535821	0.545124
	6.25	-2.10998	1.4057	-2.55665	3.30097	1.41871	2.62313	-1.55324	0.434693	-0.760171	0.123431	-0.162158	1.65548	2.92076	2.39356	-1.75488	0.717539	0.506056	0.467587
	3.125	-3.46012	4.74543	-2.15863	2.45645	1.88585	2.12843	-0.259867	-0.442953	-0.819984	-2.29978	-1.17723	-0.401204	2.59245	1.14887	-0.41196	1.19773	0.295218	0.537333
	1.5625	0.758321	9.60034	1.30738	11.1784	6.42594	5.78377	1.15987	2.18792	0.813459	2.17777	0.685487	1.26152	3.16501	4.39558	1.54404	1.61892	3.37898	0.814997
	0.78125	23.6866	61.0925	3.03312	71.3353	57.4976	43.5637	26.1286	10.4151	38.9982	17.9982	12.4367	10.9173	20.2283	39.6612	13.8185	31.9298	30.1713	5.05496
	0.390625	92.0853	103.26	71.627	106.169	95.2686	96.8392	95.4416	94.3717	103.522	93.8795	75.4857	102.611	94.5686	95.148	94.9827	96.6277	94.493	2.29419
	0.195312	98.0247	100	107.745	106.134	96.9885	98.5216	97.4848	89.0098	98.0316	111.746	109.088	108.259	94.4947	100.48	97.7902	100.086	100.868	1.52194
	Dd2-PfATP4T418N,P990R	Parasite proliferation (% of no-cipargamin control): Independent experiments with Dd2-PfATP4T418N,P990R parasites
	[Cipargamin] (nM)	Experiment 1	Experiment 2	Experiment 3	Experiment 4	Experiment 5	Experiment 6	Experiment 7	Experiment 8	Experiment 9	Experiment 10	Experiment 11	Experiment 12	Experiment 13	Experiment 14	Experiment 15	Experiment 16	MEAN	SEM
	25	2.35682	-0.632064	2.7654	-0.0309893	-1.00876	0.265406	2.47501	2.36776	0.651173	1.39148e-14	4.07082e-15	4.12568	5.24723	-0.118568	0.76531	1.79856e-14	1.20184	0.451342
	12.5	14.6359	37.1102	18.0736	16.476	19.9585	12.8119	11.2467	12.9489	33.4116	4.8231	40.6782	38.7082	42.1142	40.44	21.8742	27.2568	24.5355	3.12072
	6.25	75.4008	102.489	67.2357	85.0941	87.3383	82.8379	72.7072	72.2555	88.0991	43.2303	89.7336	81.8079	88.0892	89.7315	73.4978	60.698	78.7653	3.51013
	3.125	93.1496	105.239	89.6988	90.117	106.022	94.8427	93.7972	103.43	104.204	87.715	90.4085	88.3976	96.8267	101.895	93.1403	77.059	94.7464	1.97048
	1.5625	97.7029	106.229	96.1078	105.826	104.086	104.378	86.3416	98.4461	110.916	94.2108	93.5713	92.0435	97.4113	110.639	99.5558	101.478	99.9339	1.70478
	0.78125	108.29	93.8711	97.8629	89.4714	109.111	108.887	94.6659	97.4086	109.459	98.1823	100.625	97.4743	94.7804	98.6828	100.876	96.364	99.7508	1.52808
	0.390625	109.114	99.6823	99.5039	103.161	105.868	103.789	99.869	101.477	110.89	103.565	103.596	98.6912	97.7802	91.7847	100.072	103.211	102.003	1.13441
	0.195312	103.097	100	100	100	100	100	100	101.812	105.373	100.214	102.326	96.0242	98.3422	104.871	103.11	95.8646	100.69	0.672795
	HCR1	Parasite proliferation (% of no-cipargamin control): Independent experiments with HCR1 parasites
	[Cipargamin] (nM)	Experiment 1	Experiment 2	Experiment 3	Experiment 4	Experiment 5	Experiment 6	Experiment 7	Experiment 8	Experiment 9	Experiment 10	Experiment 11	Experiment 12	Experiment 13	Experiment 14	Experiment 15	Experiment 16	MEAN	SEM
	25600	-2.49015	-5.46162	4.98213e-15	-4.58892e-15	8.28967e-15	-6.21725e-15	1.52471e-14	0	1.5074	-4.88498e-15	-6.06922e-15	-1.35771e-14	-4.27898e-17	0	-1.45809e-14	-2.57586	-0.563764	0.407493
	12800	-1.45877	-4.71037	1.77808	0.427679	0.243127	-0.667918	3.14893	1.31171	1.2916	4.05041	-0.710718	2.74237	2.7598	-4.72136	-0.37977	-3.19972	0.119068	0.66447
	6400	22.1606	3.95671	12.0522	14.9208	4.12179	6.61204	13.3446	4.99516	18.1878	29.5316	19.2732	14.5472	24.3959	-2.5543	12.653	14.6857	13.3052	2.11082
	3200	62.623	35.4075	44.3518	49.6486	26.2804	29.7964	42.6777	30.6486	51.1962	64.6421	52.9434	46.7405	59.3965	28.1892	46.2294	47.2285	44.875	3.03038
	1600	84.0242	59.556	75.9285	79.3074	54.9875	59.2071	67.5831	62.7477	71.3983	87.7063	77.3308	69.1075	73.8031	66.6452	75.116	80.1496	71.5374	2.34069
	800	92.0156	71.2402	85.4346	93.5407	78.6367	70.3775	82.0782	79.7515	79.946	93.2839	88.4844	79.4725	90.6375	81.8791	70.2715	100.273	83.5827	2.23467
	400	98.9951	81.4919	86.3195	95.1139	86.5053	73.8514	88.7863	91.8393	82.5177	95.0856	95.3435	88.871	95.8776	94.0896	118.343	95.7699	91.8001	2.43122
	200	88.6972	83.3374	101.481	95.5453	91.8064	98.01	94.8948	96.6312	89.7476	98.6697	98.5802	92.8766	101.82	97.9719	91.0644	89.1575	94.3932	1.28686
	100	100.855	87.1153	100	100	100	100	100	100	88.2498	100	100	100	100	100	100	100	98.5137	1.05962
	HCR2	Parasite proliferation (% of no-cipargamin control): Independent experiments with HCR2 parasites
	[Cipargamin] (nM)	Experiment 1	Experiment 2	Experiment 3	Experiment 4	Experiment 5	Experiment 6	Experiment 7	Experiment 8	Experiment 9	Experiment 10	Experiment 11	Experiment 12	Experiment 13	Experiment 14	Experiment 15	Experiment 16	MEAN	SEM
	25600	-3.36095	-1.13393	0	-4.73695e-15	6.36528e-15	0	-1.60057e-14	7.25346e-15	0.0433432	0	-5.18104e-15	-1.53951e-14	4.88498e-15	1.62093e-14	0	-3.00651	-0.466128	0.274972
	12800	-3.02411	-1.63532	1.37266	-1.39132	-0.561651	1.5575	0.414793	-3.8731	0.560084	1.05914	0.923611	-1.00912	0.583241	-5.51306	-4.02192	-3.66189	-1.13878	0.564324
	6400	19.5086	9.72391	12.8797	14.4448	6.08048	4.87086	8.70628	4.8719	21.3986	27.4867	11.8587	11.1236	24.4961	4.0099	12.6773	22.811	13.5593	1.87441
	3200	61.6175	41.6599	44.6067	44.6342	34.5084	34.2453	35.6765	29.1673	57.2135	58.19	46.6494	40.7674	63.3089	32.4918	68.002	54.887	46.7266	3.07241
	1600	81.1892	67.1111	67.8982	70.1954	66.3324	59.5954	56.3922	62.502	75.7554	77.4599	72.697	69.735	85.2077	57.2537	96.3623	84.1964	71.8677	2.76259
	800	88.9231	85.1161	80.167	88.8978	80.562	78.7725	77.1711	86.8875	82.9076	90.5383	81.6139	74.6555	97.3973	62.4256	110.433	99.445	85.3696	2.77447
	400	91.833	86.4958	79.0377	88.6905	99.8326	88.5849	85.4299	93.0745	89.3393	92.9037	86.0103	84.6216	104.954	78.9514	96.9875	103.898	90.6653	1.93742
	200	96.8646	84.4072	95.5705	101.001	106.773	104.745	96.9742	99.3555	87.0584	94.8194	85.7419	85.9975	91.5131	79.7342	99.7726	90.3717	93.7938	1.94127
	100	100.113	96.2695	100	100	100	100	100	100	88.9531	100	100	100	100	100	100	100	99.0835	0.7145

## Sheet: Fig. 2a-c
		Cipargamin IC50 values						Cipargamin IC50 values				Cipargamin IC50 values
		Dd2	Dd2-PfATP4T418N,P990R	HCR1	HCR2			Dd2-Polδ	Dd2-Polδ-PfATP4G358S			NF54WT	NF54CTL	NF54G358S-1	NF54G358S-2
	Experiment 1	0.6453	8.4593	3140.96	3548.94		Experiment 1	0.8906	1417.62		Experiment 1	2.67	2.71	1835.52	1753.11
	Experiment 2	0.8883	7.2894	2641.89	3837.95		Experiment 2	1.0688	1581.9		Experiment 2	2.82	2.53	2027.25	1747.05
	Experiment 3	0.4403	5.7194	2122.92	1869.57		Experiment 3	2.5454	1637.92		Experiment 3	2.46	2.49	1970.63	2006.69
	Experiment 4	0.9416	11.3547	3476.77	3975.27		Experiment 4	1.471	1673.3		Experiment 4	2.61	2.47	2283.71	2433.08
	Experiment 5	0.8454	10.8572	2811.88	2755.79		Experiment 5	1.359	1505.49
	Experiment 6	0.6743	11.1033	3273.13	3115.04		Experiment 6	1.4293	980.136
	Experiment 7	0.7464	11.5927	4305.71	3802.96		Experiment 7	1.234	1143.56
	Experiment 8	0.6433	8.019	3590.07	4009
	Experiment 9	0.7701	12.2881	2052.61	2061.63
	Experiment 10	0.5789	7.8766	2595.8	1920.82
	Experiment 11	0.487	9.073	1720.27	1895.49
	Experiment 12	0.6183	8.9788	1839.93	2059.58
	Experiment 13	0.6431	8.365	3175.62	2718.07
	Experiment 14	0.7123	8.0781	2873.35	2733.86
	Experiment 15	0.5936	7.8781	1966.8	2635.28
	Experiment 16	0.7077	9.8623	3814.14	3720.04
MEAN		0.683494	9.17469	2837.61	2916.2			1.4283	1419.99			2.64	2.55	2029.28	1984.98
SEM		0.0337556	0.456113	190.476	202.146			0.201816	99.412			0.0744983	0.0547723	93.8623	161.152
two-tailed paired t-tests comparing with direct parent			4.9698e-12	2.2127e-10	3.49018e-10				7.38305e-06				0.334339	0.000217426	0.00115793

## Sheet: Fig. 2d-f
		(+)-SJ733 IC50 values						(+)-SJ733 IC50 values				(+)-SJ733 IC50 values
		Dd2	Dd2-PfATP4T418N,P990R	HCR1	HCR2			Dd2-Polδ	Dd2-Polδ-PfATP4G358S			NF54WT	NF54CTL	NF54G358S-1	NF54G358S-2
	Experiment 1	58.2882	333.555	23110.4	20214.9		Experiment 1	43.6152	6894.68		Experiment 1	91.55	89.28	13009.5	12936
	Experiment 2	66.5849	358.669	12988.9	10651.1		Experiment 2	30.895	11772.6		Experiment 2	89.83	85.69	12574.9	11620.2
	Experiment 3	57.7308	293.382	26000.9	17677.3		Experiment 3	37.0751	8864.58		Experiment 3	87.07	81.39	15294.1	13809.9
	Experiment 4	59.0333	333.263	20201.6	16777.9		Experiment 4	51.2511	8729.36		Experiment 4	106.89	82.72	14956.3	13453.1
	Experiment 5	56.434	336.622	25259.9	22658.9
MEAN		59.6142	331.098	21512.3	17596			40.7091	9065.3			93.835	84.77	13958.7	12954.8
SEM		1.7937	10.5448	2357.03	2017.41			4.36942	1008.06			4.4484	1.75151	682.803	479.661
two-tailed paired t-tests comparing with direct parent			8.93264e-06	0.000860045	0.00103147				0.00296602				0.172531	0.000259505	0.000113099

## Sheet: Fig. 2g-i
		Dihydroartemisinin IC50 values						Dihydroartemisinin IC50 values				Dihydroartemisinin IC50 values
		Dd2	Dd2-PfATP4T418N,P990R	HCR1	HCR2			Dd2-Polδ	Dd2-Polδ-PfATP4G358S			NF54WT	NF54CTL	NF54G358S-1	NF54G358S-2
	Experiment 1	1.7888	2.0961	1.0471	1.4626		Experiment 1	2.0847	2.3009		Experiment 1	1	1.06	1.04	1.15
	Experiment 2	1.6587	2.0135	1.3722	1.6198		Experiment 2	2.3678	2.0805		Experiment 2	0.78	0.98	1.03	1.07
	Experiment 3	2.8744	2.7618	2.0056	1.7679		Experiment 3	1.5834	3.2955		Experiment 3	0.71	0.8	0.76	0.71
	Experiment 4	2.3645	2.9045	1.7579	1.1949		Experiment 4	2.5504	2.6595		Experiment 4	0.86	0.7	0.77	0.73
MEAN		2.1716	2.44398	1.5457	1.5113			2.14658	2.5841			0.8375	0.885	0.9	0.915
SEM		0.279991	0.227197	0.211195	0.122507			0.210755	0.265454			0.0622328	0.0822091	0.0779957	0.113835
two-tailed paired t-tests comparing with direct parent			0.142514	0.00484813	0.0474358				0.391866				0.573566	0.438673	0.457204

## Sheet: Fig. 3a
	Final [Na+]cyt reached									Final [Na+]cyt reached
	Dd2-Polδ									Dd2-Polδ-PfATP4G358S
	[cipargamin] (nM)	Experiment 1	Experiment 2	Experiment 3	Experiment 4	Experiment 5	MEAN	SEM		[cipargamin] (nM)	Experiment 1	Experiment 2	Experiment 3	Experiment 4	Experiment 5	Experiment 6	MEAN	SEM
	250	94.3938		105.722	130.376	132.936	115.857	9.42453		10000	72.5752	62.509	120.791	47.9844	125.624	130.107	93.2652	14.8172
	125	78.3718	189.916	100.994	127.868	133.769	126.183	18.7652		5000	52.1239	52.5265	108.694	39.8099	108.443	110.904	78.7502	13.8144
	62.5	77.9723	146.166	96.3664	129.703	125.465	115.134	12.2784		2500	39.1052	37.3856	89.235	29.9979	80.9072		55.3262	12.31
	31.25	61.3553	189.242	83.2381	118.566		113.1	27.9833		1250	32.4177	27.1485	62.1863	26.1251	55.6373	71.8662	45.8968	8.08031
	15.625	46.8134	145.256	69.8491	110.366	121.11	98.6789	17.791		625	27.7791	19.3899	49.6395	23.3162	44.5788	50.9085	35.9353	5.7336
	7.8125	51.6929	130.509	40.2011	100.776	119.255	88.4867	18.0954		312.5	27.7248	12.7745	39.6232	20.7366	38.9517	50.9085	31.7865	5.71098
	3.90625	29.189	51.6758	23.8603	67.8706	114.268	57.3728	16.2744		156.25	26.5457	12.111	35.5329	20.8834	36.4346	39.2609	28.4614	4.31523
	1.95312	17.2441	51.4218	17.9321	51.2472	90.6529	45.6996	13.5371		78.125	26.0275	10.2497	32.721	20.5704	33.841	38.7892	27.0331	4.248
	0.976562	10.0777	28.6179	16.0913	31.461	50.0782	27.2652	6.92869		39.0625	25.5049	10.2654	35.4129	20.0331	32.1859	36.5403	26.6571	4.15852
	0.488281	10.908	51.3717	14.9435	22.8519	30.9741	26.2098	7.16996		19.5312	25.5452	8.40258	29.2379	19.8666	31.0537	35.2378	24.8906	3.92203
	0.244141	8.73463	11.8519	14.1271	18.6739	23.9617	15.4698	2.67052		9.76562	24.9573	8.62985		19.4545	31.2726	33.7635	23.6156	4.50165
	0.12207	6.82249	5.36225	12.9249	16.7942	19.399	12.2606	2.73049		4.88281				19.9345	30.7843	33.5878	28.1022	4.16326
	0.0610352		3.68403		16.0282	19.2526	12.9883	4.74432

## Sheet: Fig. 3b
	Final [Na+]cyt reached								Final [Na+]cyt reached
	Dd2-Polδ								Dd2-Polδ-PfATP4G358S
	[(+)-SJ733] (nM)	Experiment 1	Experiment 2	Experiment 3	Experiment 4	MEAN	SEM		[(+)-SJ733] (nM)	Experiment 1	Experiment 2	Experiment 3	Experiment 4	MEAN	SEM
	20000	139.454	97.9846	111.11	84.0361	108.146	11.8093		40000		48.7661	88.7323	92.6058	76.7014	14.0123
	10000	139.051	108.487	119.096	94.1504	115.196	9.45257		20000	92.2439	36.7459	49.3446	54.0824	58.1042	11.9534
	5000	138.327	95.8149	115.153	94.7	110.999	10.2482		10000	55.9013	28.0383	34.3947	33.7961	38.0326	6.12617
	2500	123.477	114.072	104.375	107.593	112.379	4.21299		5000	41.2651	23.5857	29.8995	28.6082	30.8396	3.73243
	1250	149.064	110.227	104.858	105.792	117.485	10.5912		2500	36.8937	21.3377	27.1465	27.5193	28.2243	3.21768
	625	132.682	104.553	109.193	103.592	112.505	6.83592		1250	34.6094	20.7078	27.4472	26.5312	27.3239	2.85037
	312.5	131.08	85.1574	96.3926	95.6672	102.074	10.0036		625	34.0789	20.1686	25.9682	26.8211	26.7592	2.85254
	156.25	122.902	77.5344	89.4505	99.9183	97.4513	9.63729		312.5	32.4543	18.7959	25.4773	26.0596	25.6968	2.79085
	78.125	110.3	45.8906	69.5777	87.9196	78.4219	13.6715		156.25	32.8238		25.8214	27.2126	28.6193	2.14027
	39.0625	95.2711	24.569	39.7049	55.6937	53.8097	15.2112		78.125	33.3865		26.5605	27.017	28.988	2.20319
	19.5312	78.4429	9.46079	15.1029	29.1788	33.0463	15.6898		39.0625	32.9403		26.4501	26.753	28.7144	2.11472
	9.76562	56.5835	2.67277	16.7726	20.0341	24.0157	11.4909		19.5312	33.5478		24.7683	26.2729	28.1964	2.71076
									9.76562	34.3138		25.3739	25.5789	28.4222	2.94639

## Sheet: Fig. 3c
	Final [Na+]cyt reached							Final [Na+]cyt reached
	WT T. gondii							TgATP4G419S-HA
	[cipargamin] (nM)	Experiment 1	Experiment 2	Experiment 3	MEAN	SEM		[cipargamin] (nM)	Experiment 1	Experiment 2	Experiment 3	MEAN	SEM
	1000	85.1632	107.189	81.2423	91.1982	8.07513		8000	32.0162	31.0252	39.4941	34.1785	2.67314
	500	81.9888	101.976	75.9439	86.6363	7.86599		4000	22.0841	21.3986	29.3519	24.2782	2.54456
	250	72.9246	86.8694	66.9232	75.5724	5.90822		2000	13.3122	17.0271	20.8313	17.0569	2.1706
	125	59.8076	68.5878	55.6657	61.3537	3.80956		1000	14.337	16.7155	18.1272	16.3933	1.10594
	62.5	43.1543	51.7467	37.5912	44.1641	4.11739		500	12.5506	13.4734	17.4676	14.4972	1.50891
	31.25	35.7289	36.9373	29.4187	34.0283	2.33104		250	13.6408	14.4678	12.853	13.6539	0.466192
	15.625	29.0069	26.7639	24.2657	26.6788	1.36934		125	13.7898	15.0856	16.8056	15.227	0.873452
	7.8125	25.2242	22.275	22.4763	23.3252	0.951302		62.5	13.1564	14.1038	15.7251	14.3284	0.749979
	3.90625	19.6153	20.5873	21.792	20.6649	0.629555		31.25	13.8557	14.4642	17.9481	15.4226	1.2749
	1.95312	17.3448	17.8603	7.16411	14.1231	3.48267		15.625	14.1468	15.0619	16.9716	15.3934	0.832138
	0.976562	15.5396	16.953	16.1602	16.2176	0.409043		7.8125	13.3719	14.2665	14.5117	14.05	0.346362
	0.488281	14.2132	16.2516	16.7918	15.7522	0.785156

## Sheet: Fig. 3d
	Final [Na+]cyt reached								Final [Na+]cyt reached
	WT T. gondii								TgATP4G419S-HA
	[(+)-SJ733] (nM)	Experiment 1	Experiment 2	Experiment 3	Experiment 4	MEAN	SEM		[(+)-SJ733] (nM)	Experiment 1	Experiment 2	Experiment 3	MEAN	SEM
	40000		81.0125	95.3372	67.249	81.1996	8.10889		40000	10.379	11.7364	12.7486	11.6213	0.686458
	20000	74.271	76.4144	85.8589	69.1493	76.4234	3.49492		20000	11.773	12.2785	13.7053	12.5856	0.578555
	10000	65.7721	64.5706	71.3398	58.652	65.0836	2.60195		10000	11.8605	11.5414	13.0056	12.1358	0.444559
	5000	41.9093	51.3745	51.4019	50.9896	48.9188	2.33839		5000	12.3655	13.1063	14.6047	13.3588	0.658618
	2500	21.6815	37.9105	34.0594	34.5753	32.0567	3.56215		2500	12.5801	12.9527	15.4383	13.657	0.897093
	1250	11.5261	26.4387	23.5164	27.4047	22.2215	3.65967		1250	11.5573	13.5876	14.2501	13.1317	0.810081
	625	5.08224	21.6735	21.7657	24.7225	18.311	4.46607		625	12.2032	12.5323	14.4083	13.0479	0.68677
	312.5	5.75667	15.2891	18.6868	20.731	15.1159	3.31545		312.5	11.3534	14.6986	15.5602	13.8708	1.283
	156.25	2.77992	15.2463	16.079	20.9926	13.7745	3.87792		156.25	11.2474	15.232	14.6648	13.7147	1.24447
	78.125	3.24463	12.8899	16.935	16.3948	12.3661	3.16992		78.125	12.5879	13.1604	18.4227	14.7237	1.85688
	39.0625	1.63481	13.0933	15.2354	16.8209	11.6961	3.43963		39.0625	12.1077	14.4063	15.7512	14.0884	1.06373
	19.5312	0.794505	13.0265	16.3832	16.9714	11.7939	3.768		19.5312	12.4298	7.22725	14.6768	11.4446	2.20619

[truncated: 15 more sheets: Fig. 4a, Fig. 4b, Fig. 4c, Fig. 4d, Fig. 6a, Fig. 6b, Fig. 7a, Fig. 7b, Fig. 8a, Fig. 8b, Supplementary Table 1, Supplementary Table 5 IC50, Supplementary Table 5 IC90, Supplementary Fig. 5a, Supplementary Fig. 7]
